# Supplementary material for: Quantitative 1H Nuclear Magnetic Resonance Method for Assessing the Purity of Dipotassium Glycyrrhizinate
Source: Molecules. 2021 Jun 10;26(12):3549. doi: 10.3390/molecules26123549 (PMC8230393; doi:10.3390/molecules26123549)
Supplement: Supplementary file 1 [file molecules-26-03549-s001.zip]

Archive with 1 entries (1 files):
- molecules-1245045-supplementary.pdf
